# Supplementary material for: Non-Invasive Measurement of Exercise-Induced Oxidative Stress in Response to Physical Activity. A Systematic Review and Meta-Analysis
Source: Antioxidants (Basel). 2021 Dec 17;10(12):2008. doi: 10.3390/antiox10122008 (PMC8698343; doi:10.3390/antiox10122008)
Supplement: Supplementary file 1 [file antioxidants-10-02008-s001.zip]

Archive with 1 entries (1 files):
- antioxidants-1492673-supplementary.pdf
